# Supplementary material for: Mitochondrial ATP Production is Required for Endothelial Cell Control of Vascular Tone
Source: Function (Oxf). 2022 Dec 9;4(2):zqac063. doi: 10.1093/function/zqac063 (PMC9909368; doi:10.1093/function/zqac063)
Supplement: zqac063_Supplemental_Files [file zqac063_supplemental_files.zip]

Archive with 8 entries (8 files):
- MitoATP_Paper_20221205_SI.docx
- Potential Cover Image.jpg
- Video 1.mp4
- Video 2.mp4
- Video 3.mp4
- Video 4.mp4
- Video 5.mp4
- Video 6.mp4
